# Supplementary material for: Short inter-pregnancy interval and birthweight: a reappraisal based on a follow-up study of all women in Norway with two singleton deliveries during 1970–2019
Source: Eur J Epidemiol. 2024 Aug 24;39(8):905–14. doi: 10.1007/s10654-024-01148-y (PMC11410846; doi:10.1007/s10654-024-01148-y)
Supplement: Supplementary file 2 — Supplementary Material 2 [file 10654_2024_1148_MOESM2_ESM.xlsx]

## Sheet: Table S1
Supplemental Table 1 Increase in mean birthweight in grams according to inter-pregnancy interval. Crude and adjusted estimates
Whole sample and sample where women with a first stillbirth are excluded
	Whole sample (n=654 100)							First stillbirth excluded (n=649 764)
		Crude1			Adjusted2				Crude1			Adjusted2
Inter-pregnancy interval (in months)
	n	Increase in mean birthweight (g)	95% confidence interval		Increase in mean birthweight (g)	95% confidence interval		n	Increase in mean birthweight (g)	95% confidence interval		Increase in mean birthweight (g)	95% confidence interval
0 - 5	27320	248.06	[240.7 - 255.4]		227.7	[219.2 - 236.3]		25396	170.3	[162.9 - 177.8]		151.7	[143.0 - 160.4]
6 - 11	69538	157.04	[151.8 - 162.2]		136.7	[129.6 - 143.8]		68595	139.2	[134.1 - 144.3]		119.8	[112.8 - 126.8]
12 - 17	94557	143.9	[139.1 - 148.7		123.7	[116.8 - 130.5]		94107	134.8	[130.1 - 139.4]		115.3	[108.6 - 122.0]
18 - 23	96907	148.1	[143.4 - 152.8]		127.3	[120.5 - 134.2]		96651	141.4	[136.7 - 146.0]		121.2	[114.5 - 127.9]
24 - 29	83618	149.87	[144.9 - 154.8]		129.5	[122.6 - 136.5]		83471	144.4	[139.6 - 149.2]		124.7	[117.9 - 131.6]
30 - 35	62879	152.32	[146.9 - 157.7]		132.1	[124.8 - 139.4]		62759	146.5	[141.3 - 151.8]		127.1	[120.0 - 134.3]
36 - 41	47593	146.09	[140.1 - 152.0]		126	[118.3 - 133.7]		47506	140.7	[134.8 - 146.5]		121.3	[113.8 - 128.9]
42 - 47	34117	139	[132.2 - 145.8]		120.8	[112.5 - 129.2]		34035	132.7	[126.0 - 139.4]		115.3	[107.1 - 123.5]
48 - 53	25918	133.86	[126.2 - 141.5]		113.8	[104.8 - 122.8]		25880	128.7	[121.2 - 136.2]		109.5	[100.6 - 118.4]
54 - 59	19727	130.88	[122.2 - 139.6]		112.7	[102.8 - 122.6]		19683	125.1	[116.6 -133.6]		107.7	[98.0 - 117.4]
60 - 65	15808	119.68	[110.1 - 129.3]		99.3	[88.6 - 110.0]		15775	113.9	[104.5 - 123.4]		94.4	[84.0 - 104.9]
66 - 71	13008	120.6	[110.1 - 131.1]		101.9	[90.4 - 113.4]		12978	114.6	[104.3 - 124.9]		96.7	[85.4 - 108.0]
72 - 77	10610	124.5	[113.0 - 136.1]		103.99	[91.5 - 116.5]		10584	118,3	[106.9 - 129.6]		98.6	[86.4 - 110.9]
78 - 83	8539	120.6	[107.8 - 133.4]		100.7	[87.0 - 114.3]		8521	114.4	[101.9 - 127.0]		95.5	[82.1 - 108.9]
84 - 89	6811	110.4	[96.2 - 124.7]		89.9	[74.9 - 105.0]		6787	101.9	[87.9 - 115.9]		82.4	[67.7 - 97.2]
90 - 95	5666	117.1	[101.5 - 132.6]		97.8	[81.5 - 114.1]		5646	108.7	[93.4 - 124.0]		90.4	[74.4 - 106.4]
96 - 101	4778	109.3	[92.4 - 126.2]		90.7	[73.1 - 108.2]		4768	103.5	[86.9 - 120.1]		86	[68.7 - 103.2]
102 - 107	4148	90.3	[72.2 - 108.4]		71.1	[52.3 - 89.8]		4131	82.3	[64.5 - 100.1]		64	[45.6 - 89.4]
108 - 123	8511	89.5	[76.7 - 102.3]		68.8	[54.8 - 82.7]		8492	83.6	[71.0 - 96.2]		63.9	[50.3 - 77.6]
>=124	14047	48.6	[38.4 - 58.7]		32.057	[20.33 - 43.8]		13999	40.8	[30.9 - 50.8]		25.7	[12.2 - 37.2]
Total	654100	151.7	[150.5 - 153.0]					649764	147.4	[146.1 - 148.6]
1 Fixed effect for year of first delivery in five periods with equal number of women (quintiles) included.
2 Fixed effect for year of first delivery in five periods with equal number of women (quintiles), mother's age at the first delivery, diabetes in first or second pregnancy,
hypertension in first or second pregnancy, sex of child in first and second pregnancy, a new father in the second pregnancy and whether the mother was born in Norway included.

## Sheet: Table S2
Supplemental Table 2 Increase in mean birthweight in grams according to inter-pregnancy interval and mother's age at first delivery. Crude and adjusted estimates.
Sample where women with a first stillbirth are excluded
	Mother's age <25 years (n=338 546)							Mother's age 25-29 years (n=223 279)							Mother's age 30-35 years (n=80 256)							Mother's age >35 years1 (n=7 614)3
		Crude1			Adjusted2				Crude1			Adjusted2				Crude1			Adjusted2				Crude1			Adjusted2
Inter-pregnancy interval (in months)
	n	Increase in mean birthweight (g)	95% confidence interval		Increase in mean birthweight (g)	95% confidence interval		n	Increase in mean birthweight (g)	95% confidence interval		Increase in mean birthweight (g)	95% confidence interval		n	Increase in mean birthweight (g)	95% confidence interval		Increase in mean birthweight (g)	95% confidence interval		n	Increase in mean birthweight (g)	95% confidence interval		Increase in mean birthweight (g)	95% confidence interval
0 - 5	14972	154.6	[144.9 - 164.2]		149.6	[139.1 - 160.1]		6997	195.8	[181.5 - 210.1]		186	[171.0 - 201.0]		2929	209.2	[183.2 - 235.1]		195.2	[168.3 - 222.1]		498	249	[173.7 - 324.3]		218.8	[139.4 - 298.2]
6 - 11	31865	128	[121.0 - 135.1]		123	[114.6 - 131.4]		23842	150.2	[140.8 - 159.5]		143.6	[132.8 - 154.3]		11293	167.6	[148.3 - 186.9]		151.7	[130.8 - 172.6]		1595	202.2	[139.1 - 265.3]		178.8	[110.3 - 247.3]
12 - 17	40489	125.1	[118.6 - 131.5]		120.4	[112.4 - 128.3]		35730	144.6	[136.0 - 153.1]		138.3	[128.2 - 148.4]		16158	162.9	[144.3 - 181.5]		147.4	[127.0 - 167.7]		1730	161.7	[98.7 - 224.6]		138.6	[70.0- 207.2]
18 - 23	43580	131.4	[125.1 - 137.7]		126.2	[118.4 - 134.1]		37683	158.1	[149.7 - 166.5]		150.5	[140.4 - 160.5]		14042	156.9	[137.8 - 175.9]		140.7	[119.9 - 161.5]		1346	164.4	[99.4 - 229.4]		138.2	[67.9 - 208.5]
24 - 29	39122	140	[133.5 - 146.6]		135.5	[127.4 - 143.5]		32341	156.4	[147.7 - 165.0]		149.5	[139.2 - 159.7]		11093	154.6	[135.1 - 174.2]		136.8	[115.6 - 158.0]		915	177.5	[108.8 - 246.2]		152.1	[78.3 - 225.9]
30 - 35	32083	140.6	[133.6 - 147.7]		135.9	[127.4 - 144.4]		22791	159.4	[149.9 - 168.9]		151.4	[140.5 - 162.3]		7305	165.9	[144.9 - 186.9]		150	[127.4 - 172.5]		580	164.9	[90.0 - 239.8]		139.6	[60.3 - 218.9]
36 - 41	25505	142.4	[134.7 - 150.2]		138	[128.9 - 147.0]		16529	147.8	[137.3 - 158.2]		138.7	[126.9 - 150.4]		5118	145.3	[122.8 - 167.9]		130.3	[106.3 - 154.3]		354	143.1	[57.6 - 228.5]		110.6	[21.2 - 199.9]
42 - 47	19406	128.7	[119.9 - 137.4]		126.9	[117.0 - 136.8]		11050	149.5	[137.4 - 161.6]		139.8	[126.7 - 152.9]		3367	140.1	[114.6 - 165.6]		124.8	[98.2 - 151.4]		212	123.4	[24.5 - 222.4]		103.8	[1.8 - 205.8]
48 - 53	15223	128.6	[118.8 - 138.3]		123.5	[112.7 - 134.3]		8124	145.7	[132.1 - 159.3]		136.4	[121.8 - 150.9]		2360	117.9	[89.4 . 146.4]		100.4	[71.0 - 129.8]		173	65.33	[-42.1 - 172.8]		32.3	[-77.6 - 142.3]
54 - 59	12033	128.7	[117.9 - 139.6]		126.7	[114.9 - 138.5]		5818	135.2	[119.5 - 150.9]		124	[107.6 - 140.4]		1719	104.6	[72.7 - 136.5]		87.9	[55.3 - 120.5]		113	200.7	[75.3 - 326.1]		189.8	[63.0 - 316.6]
60 - 65	9792	118.1	[106.2 - 130.1]		111.6	[98.8 - 124.4]		4629	117.5	[100.1 - 134.8]		109.5	[91.5 - 127.4]		1298	115.6	[80.1 - 151.0]		93.5	[57.4 - 129.6]		56	147	[-23.3 - 317.2]		114	[-57.0 - 285.0]
66 - 71	8370	121.8	[108.9 - 134.7]		119	[105.3 - 132.7]		3631	119.6	[100.3 - 138.9]		106.9	[87.0 - 126.8]		935	82.6	[42.1 - 123.2]		65.7	[24.7 - 106.6]		42	137.5	[-55.7 - 330.6]		97.5	[-94.9 - 289.8]
72 - 77	7038	121.9	[107.9 - 135.9]		116.7	[102.0 - 131.4]		2832	135.4	[113.8 - 157.0]		121.6	[99.4 - 143.7]		686	87.5	[41.1 - 133.9]		71.1	[24.3 - 117.8]
78 - 83	5751	125.7	[110.3 - 141.1]		121.2	[105.1 - 137.3]		2264	106.1	[82.0 - 130.1]		92.2	[67.7 - 116.7]		490	84.1	[30.1 - 138.1]		68.3	[14.0 - 122.5]
84 - 89	4638	116.2	[99.2 - 133.3]		111.9	[94.1 - 129.6]		1738	87.6	[60.4 - 114.9]		71.8	[44.2 - 99.5]		401	68.1	[9.0 - 127.1]		46.5	[-12.6 - 105.7]
90 - 95	4057	116.1	[97.9 - 134.3]		112.3	[93.4 - 131.1]		1288	113	[81.6 - 144.4]		96.3	[64.6 - 127.9]		296	50.4	[-17.7 - 118.4]		40.9	[-27.1 - 109.0]
96 - 101	3415	125	[105.2 - 144.8]		122.1	[101.8 - 142.5]		1136	84.3	[51.0 - 117.7]		68.3	[34.7 - 102.0]		214	-57	[-136.4 - 22.5]		-72.2	[-151.4 - 7.0]
102 - 107	3040	91	[70.0 - 111.9]		87.2	[65.7 - 108.7]		922	70.9	[34.0 - 107.8]		54.8	[17.7 - 91.9]		164	79.5	[-11.0 - 170.0]		57	[-33.1 - 147.1]
108 - 123	6394	96.9	[82.2 - 111.5]		91.6	[75.9 - 107.4]		1861	67.2	[40.9 - 93.6]		48.6	[21.4 - 75.8]		236	-18.7	[-94.7 - 57.3]		-30.7	[-106.9 - 45.5]
>=124	11773	48.1	[37.1 - 59.1]			[35.2 - 60.6]		2073	30.2	[5.2 - 55.3]		9.4	[-17.1 - 35.9]		152	-59.7	[-15.5 - 34.1]		-81.1	[-175.0 - 12.8]
Total	338546	151.7	[150.5 - 153.0]					223279	151.7	[150.5 - 153.0]					80256	147.4	[146.1 - 148.6]					7614	147.4	[146.1 - 148.6]
1 Fixed effect for year of first delivery in five periods with equal number of women (quintiles) included.
2 Fixed effect for year of first delivery in five periods with equal number of women (quintiles), mother's age at the first delivery, diabetes in first or second pregnancy,
hypertension in first or second pregnancy, sex of child in first and second pregnancy, a new father in the second pregnancy and whether the mother was born in Norway included.
3 Intervals up to 72 months

## Sheet: Table S3
Supplemental Table 3 Increase in mean birthweight in grams according to inter-pregnancy interval. Crude and adjusted estimates.
Sample with first delivery birthweight < 2500 grams. Women with a first stillbirth excluded
		First delivery birthweight < 2500 g (n=25 369)
			Crude1			Adjusted2
Inter-pregnancy interval (in months)
		n	Increase in mean birthweight (g)	95% confidence interval		Increase in mean birthweight (g)	95% confidence interval
0 - 5		1754	1265	[1224.7 - 1305.3]		1176.6	[1126.8 - 1226.4]
6 - 11		2688	1093.1	[1058.2 - 1128.1]		1001.7	[955.3 - 1048.0]
12 - 17		3237	1033.4	[1000.1 - 1066.7]		949.4	[895.3 - 985.5]
18 - 23		3273	1013.8	[980.5 - 1047.2]		914.1	[868.2 - 960.0]
24 - 29		2934	984.2	[949.7 - 1018.7]		887.6	[841.1 - 934.0]
30 - 35		2386	1033.9	[996.8 - 1071.0]		930.8	[882.5 - 979.2]
36 - 41		1855	1013.9	[973.3 - 1054.6]		914.8	[863.8 - 965.9]
42 - 47		1290	1000.3	[953.3 - 1047.4]		898.6	[842.8 - 954.4]
48 - 53		1107	981.9	[931.7 - 1032.2]		883.3	[824.5 - 942.1]
54 - 59		810	941.1	[883.4 - 998.7]		840.5	[775.4 - 905.7]
60 - 65		662	969.9	[906.5 - 1033.4]		865.9	[795.9 - 935.9]
66 - 71		570	898.2	[830.5 - 965.9]		796.1	[721.5 - 870.7]
72 - 77		456	973.1	[897.9 - 1048.2]		870.9	[789.9 - 951.9]
78 - 83		383	939.1	[857.6 - 1020.7]		819.9	[732.6 - 907.1]
84 - 89		316	980	[890.5 - 1069.5]		854	[759.0 - 948.9]
90 - 95		258	938.1	[839.5 - 1036.7]		832.1	[728.6 - 935.6]
96 - 101		249	1013	[912.5 - 1113.4]		900.2	[794.3 - 1006.1]
102 - 107		182	1012.9	[896.0 - 1129.9]		884.8	[763.4 - 1006.3]
108 - 123		357	922	[837.6 - 1006.5]		788.2	[697.3 - 879.1]
>=124		602	974.5	[908.4 - 1040.6]		843.7	[768.0 - 919.5]
Total		25369	147.4
1 Fixed effect for year of first delivery in five periods with equal number of women (quintiles) included.
2 Fixed effect for year of first delivery in five periods with equal number of women (quintiles), mother's age at the first delivery, diabetes in first or second pregnancy,
hypertension in first or second pregnancy, sex of child in first and second pregnancy, a new father in the second pregnancy and whether the mother was born in Norway included.

## Sheet: Table S4
Supplemental Table 4 Change in mean gestational age in days according to inter-pregnancy interval. Crude and adjusted estimates.
Sample where women with a first stillbirth excluded.
		First stillbirth excluded (n=649 764)
			Crude1			Adjusted2
Inter-pregnancy interval (in months)
		n	Increase in mean gestational age (days)	95% confidence interval		Increase in mean gestational age (days)	95% confidence interval
0 - 5		25396	1.81	[1.59 - 2.03]		2.33	[2.07 - 2.59]
6 - 11		68595	-0.23	[-0.38 - -0.08]		0.35	[0.14 - 0.56]
12 - 17		94107	-0.61	[-0.75 - -0.48]		-0.03	[-0.23 - 0.17]
18 - 23		96651	-0.52	[-0.65 - -0.38]		0.04	[-0.15 -0.24]
24 - 29		83471	-0.38	[-0.52 - -0.24]		0.16	[-0.04 - 0.37]
30 - 35		62759	-0.36	[-0.51 - -0.20]		0.16	[-0.05 - 0-37]
36 - 41		47506	-0.68	[-0.86 - -0.51]		-0.17	[-0.39 - 0.05]
42 - 47		34035	-0.67	[-0.87 - -0.48]		-0.19	[-0.43 - 0.05]
48 - 53		25880	-0.83	[-1.05 - -0.61]		-0.36	[-0.62 - -0.10
54 - 59		19683	-1.06	[-1.31 - -0.81]		-0.6	[-0.89 - -0.32]
60 - 65		15775	-1.27	[-1.54 - -0.99]		-0.85	[-1.16 - -0.54]
66 - 71		12978	-1.32	[-1.62 - -1.02]		-0.91	[-1.24 - -0.57]
72 - 77		10584	-1.32	[-1.65 - -0.99]		-0.91	[-1.27 - -0.55]
78 - 83		8521	-1.67	[-2.03 - -1.30]		-1.33	[-1.73 - -0.93]
84 - 89		6787	-1.72	[-2.13 - -1.31]		-1.35	[-1.79 - -0.91]
90 - 95		5646	-1.87	[-2.31- -1.42]		-1.54	[-2.01 - -1.06]
96 - 101		4768	-2.15	[-2.64 - -1.67]		-1.82	[-2.33 - -1.31]
102 - 107		4131	-2.53	[-3.05 - -2.01]		-2.22	[-2.76 - -1.68]
108 - 123		8492	-2.63	[-2.99 - -2.26]		-2.33	[-2.73 - -1.93]
>=124		13999	-3.64	[-3.92 - -3.35]		-3.4	[-3.74 - -3.06]
Total		649764	147.4	[146.1 - 148.6]
1 Fixed effect for year of first delivery in five periods with equal number of women (quintiles) included.
2 Fixed effect for year of first delivery in five periods with equal number of women (quintiles), mother's age at the first delivery, diabetes in first or second pregnancy,
hypertension in first or second pregnancy, sex of child in first and second pregnancy, a new father in the second pregnancy and whether the mother was born in Norway included.

## Sheet: Table S2 opprinnelig 
Supplemental Table 2 Increase in mean birthweight in grams according to inter-pregnancy interval and mother's age at first delivery. Crude and adjusted estimates.
Sample where women with a first stillbirth are excluded
	Mother's age <30 years (n=561 825)							Mother's age 30-35 years (n=80 256)							Mother's age >35 years1 (n=7 614)3
		Crude1			Adjusted2				Crude1			Adjusted2				Crude1			Adjusted2
Inter-pregnancy interval (in months)
	n	Increase in mean birthweight (g)	95% confidence interval		Increase in mean birthweight (g)	95% confidence interval		n	Increase in mean birthweight (g)	95% confidence interval		Increase in mean birthweight (g)	95% confidence interval		n	Increase in mean birthweight (g)	95% confidence interval		Increase in mean birthweight (g)	95% confidence interval
0 - 5	21969	165.2	[157.3 - 173.2]		158.5	[150.0 - 167.1]		2929	209.2	[183.2 - 235.1]		195.2	[168.3 - 222.1]		498	249	[173.7 - 324.3]		218.8	[139.4 - 298.2]
6 - 11	55707	134.4	[128.9 - 139.9]		128.7	[122.2 - 135.3]		11293	167.6	[148.3 - 186.9]		151.7	[130.8 - 172.6]		1595	202.2	[139.1 - 265.3]		178.8	[110.3 - 247.3]
12 - 17	76219	131	[126.0 - 136.9]		125.7	[118.6 - 131.8]		16158	162.9	[144.3 - 181.5]		147.4	[127.0 - 167.7]		1730	161.7	[98.7 - 224.6]		138.6	[70.0- 207.2]
18 - 23	81263	140.6	[135.8 - 145.5]		134.5	[128.4 - 140.6]		14042	156.9	[137.8 - 175.9]		140.7	[119.9 - 161.5]		1346	164.4	[99.4 - 229.4]		138.2	[67.9 - 208.5]
24 - 29	71463	144.4	[139.4 - 149.5]		139	[132.7 - 145.2]		11093	154.6	[135.1 - 174.2]		136.8	[115.6 - 158.0]		915	177.5	[108.8 - 246.2]		152.1	[78.3 - 225.9]
30 - 35	54874	145.6	[140.0 - 151.1]		139.6	[133.0 - 146.2]		7305	165.9	[144.9 - 186.9]		150	[127.4 - 172.5]		580	164.9	[90.0 - 239.8]		139.6	[60.3 - 218.9]
36 - 41	42034	141.7	[135.6 - 147.9]		135.6	[128.5 - 142.6]		5118	145.3	[122.8 - 167.9]		130.3	[106.3 - 154.3]		354	143.1	[57.6 - 228.5]		110.6	[21.2 - 199.9]
42 - 47	30456	133.4	[126.4 - 139.6]		128.9	[121.1 - 136.7]		3367	140.1	[114.6 - 165.6]		124.8	[98.2 - 151.4]		212	123.4	[24.5 - 222.4]		103.8	[1.8 - 205.8]
48 - 53	23347	131.7	[123.8 - 139.6]		125.3	[116.7 - 133.9]		2360	117.9	[89.4 . 146.4]		100.4	[71.0 - 129.8]		173	65.33	[-42.1 - 172.8]		32.3	[-77.6 - 142.3]
54 - 59	17851	128	[119.1 - 136.9]		123.2	[113.7 - 132.7]		1719	104.6	[72.7 - 136.5]		87.9	[55.3 - 120.5]		113	200.7	[75.3 - 326.1]		189.8	[63.0 - 316.6]
60 - 65	14421	115	[105.2 - 124.8]		108.4	[98.0 - 118.8]		1298	115.6	[80.1 - 151.0]		93.5	[57.4 - 129.6]		56	147	[-23.3 - 317.2]		114	[-57.0 - 285.0]
66 - 71	12001	118.3	[107.6 - 128.9]		113	[101.8 - 124.2]		935	82.6	[42.1 - 123.2]		65.7	[24.7 - 106.6]		42	137.5	[-55.7 - 330.6]		97.5	[-94.9 - 289.8]
72 - 77	9870	122.9	[111.3 - 134.6]		115.9	[103.7 - 128.1]		686	87.5	[41.1 - 133.9]		71.1	[24.3 - 117.8]
78 - 83	8015	117.3	[104.4 - 130.2]		111.01	[97.6 . 124.4]		490	84.1	[30.1 - 138.1]		68.3	[14.0 - 122.5]
84 - 89	6376	105.4	[91.0 - 119.8]		98.9	[84.1 - 113.8]		401	68.1	[9.0 - 127.1]		46.5	[-12.6 - 105.7]
90 - 95	5345	112.4	[96.7 - 128.1]		106.3	[90.2 - 112.3]		296	50.4	[-17.7 - 118.4]		40.9	[-27.1 - 109.0]
96 - 101	4551	111.8	[94.8 - 128.7]		106.8	[89.5 - 124.1]		214	-57	[-136.4 - 22.5]		-72.2	[-151.4 - 7.0]
102 - 107	3962	83.3	[65.2 - 101.4]		77.6	[59.2 - 96.1]		164	79.5	[-11.0 - 170.0]		57	[-33.1 - 147.1]
108 - 123	8255	87.2	[74.5 - 100.0]		80	[66.5 - 93.4]		236	-18.7	[-94.7 - 57.3]		-30.7	[-106.9 - 45.5]
>=124	13846	42.5	[32.5 - 52.5]		39.5	[28.3 - 50.7]		152	-59.7	[-15.5 - 34.1]		-81.1	[-175.0 - 12.8]
Total	561825	151.7	[150.5 - 153.0]					80256	147.4	[146.1 - 148.6]					7614	147.4	[146.1 - 148.6]
1 Fixed effect for year of first delivery in five periods with equal number of women (quintiles) included.
2 Fixed effect for year of first delivery in five periods with equal number of women (quintiles), mother's age at the first delivery, diabetes in first or second pregnancy,
hypertension in first or second pregnancy, sex of child in first and second pregnancy, a new father in the second pregnancy and whether the mother was born in Norway included.
3 Intervals up to 72 months

## Sheet: Table S2  <=29 år
Supplemental Table 2 Increase in mean birthweight in grams according to inter-pregnancy interval and mother's age at first delivery. Crude and adjusted estimates.
Sample where women with a first stillbirth are excluded
	Mother's age <25 years (n=338 546)							Mother's age 25-29 years (n=223 279)
		Crude1			Adjusted2				Crude1			Adjusted2
Inter-pregnancy interval (in months)
	n	Increase in mean birthweight (g)	95% confidence interval		Increase in mean birthweight (g)	95% confidence interval		n	Increase in mean birthweight (g)	95% confidence interval		Increase in mean birthweight (g)	95% confidence interval
0 - 5	14972	154.6	[144.9 - 164.2]		149.6	[139.1 - 160.1]		6997	195.8	[181.5 - 210.1]		186	[171.0 - 201.0]
6 - 11	31865	128	[121.0 - 135.1]		123	[114.6 - 131.4]		23842	150.2	[140.8 - 159.5]		143.6	[132.8 - 154.3]
12 - 17	40489	125.1	[118.6 - 131.5]		120.4	[112.4 - 128.3]		35730	144.6	[136.0 - 153.1]		138.3	[128.2 - 148.4]
18 - 23	43580	131.4	[125.1 - 137.7]		126.2	[118.4 - 134.1]		37683	158.1	[149.7 - 166.5]		150.5	[140.4 - 160.5]
24 - 29	39122	140	[133.5 - 146.6]		135.5	[127.4 - 143.5]		32341	156.4	[147.7 - 165.0]		149.5	[139.2 - 159.7]
30 - 35	32083	140.6	[133.6 - 147.7]		135.9	[127.4 - 144.4]		22791	159.4	[149.9 - 168.9]		151.4	[140.5 - 162.3]
36 - 41	25505	142.4	[134.7 - 150.2]		138	[128.9 - 147.0]		16529	147.8	[137.3 - 158.2]		138.7	[126.9 - 150.4]
42 - 47	19406	128.7	[119.9 - 137.4]		126.9	[117.0 - 136.8]		11050	149.5	[137.4 - 161.6]		139.8	[126.7 - 152.9]
48 - 53	15223	128.6	[118.8 - 138.3]		123.5	[112.7 - 134.3]		8124	145.7	[132.1 - 159.3]		136.4	[121.8 - 150.9]
54 - 59	12033	128.7	[117.9 - 139.6]		126.7	[114.9 - 138.5]		5818	135.2	[119.5 - 150.9]		124	[107.6 - 140.4]
60 - 65	9792	118.1	[106.2 - 130.1]		111.6	[98.8 - 124.4]		4629	117.5	[100.1 - 134.8]		109.5	[91.5 - 127.4]
66 - 71	8370	121.8	[108.9 - 134.7]		119	[105.3 - 132.7]		3631	119.6	[100.3 - 138.9]		106.9	[87.0 - 126.8]
72 - 77	7038	121.9	[107.9 - 135.9]		116.7	[102.0 - 131.4]		2832	135.4	[113.8 - 157.0]		121.6	[99.4 - 143.7]
78 - 83	5751	125.7	[110.3 - 141.1]		121.2	[105.1 - 137.3]		2264	106.1	[82.0 - 130.1]		92.2	[67.7 - 116.7]
84 - 89	4638	116.2	[99.2 - 133.3]		111.9	[94.1 - 129.6]		1738	87.6	[60.4 - 114.9]		71.8	[44.2 - 99.5]
90 - 95	4057	116.1	[97.9 - 134.3]		112.3	[93.4 - 131.1]		1288	113	[81.6 - 144.4]		96.3	[64.6 - 127.9]
96 - 101	3415	125	[105.2 - 144.8]		122.1	[101.8 - 142.5]		1136	84.3	[51.0 - 117.7]		68.3	[34.7 - 102.0]
102 - 107	3040	91	[70.0 - 111.9]		87.2	[65.7 - 108.7]		922	70.9	[34.0 - 107.8]		54.8	[17.7 - 91.9]
108 - 123	6394	96.9	[82.2 - 111.5]		91.6	[75.9 - 107.4]		1861	67.2	[40.9 - 93.6]		48.6	[21.4 - 75.8]
>=124	11773	48.1	[37.1 - 59.1]			[35.2 - 60.6]		2073	30.2	[5.2 - 55.3]		9.4	[-17.1 - 35.9]
Total	338546	151.7	[150.5 - 153.0]					223279	151.7	[150.5 - 153.0]
1 Fixed effect for year of first delivery in five periods with equal number of women (quintiles) included.
2 Fixed effect for year of first delivery in five periods with equal number of women (quintiles), mother's age at the first delivery, diabetes in first or second pregnancy,
hypertension in first or second pregnancy, sex of child in first and second pregnancy, a new father in the second pregnancy and whether the mother was born in Norway included.
3 Intervals up to 72 months
